# Supplementary material for: An Updated Overview of MRI Injuries in Neonatal Encephalopathy: LyTONEPAL Cohort
Source: Children (Basel). 2022 Apr 14;9(4):561. doi: 10.3390/children9040561 (PMC9032533; doi:10.3390/children9040561)
Supplement: Supplementary file 1 [file children-09-00561-s001.zip]

Archive with 1 entries (1 files):
- children-1644211-supplementary.pdf
